# Supplementary material for: Genome-Wide Association between Transcription Factor Expression and Chromatin Accessibility Reveals Regulators of Chromatin Accessibility
Source: PLoS Comput Biol. 2017 Jan 24;13(1):e1005311. doi: 10.1371/journal.pcbi.1005311 (PMC5261565; doi:10.1371/journal.pcbi.1005311)
Supplement: S1 Table — The table shows CAR ranks at subfamily level for each motif in the HOCOMOCO library. Subfamily identifiers correspond to the identifier used in TFClass. Additionally, the gene in the annotated subfamily with the highest gene wise CAR rank is given. (XLSX) [file pcbi.1005311.s002.xlsx]

## Sheet: Sheet1
subFamily	CSR rank (subfamily level)	top gene in subfamily
5.3.1.0	220	AIRE
2.1.1.1	21	NR3C1
1.3.1.0	1	TFAP2C
3.7.1.3	254	ARID3A
1.2.5.2	76	ARNTL2
1.1.7.1	322	CREB1
1.1.2.2	49	ATF3
1.1.7.3	264	ATF6
1.1.1.2	49	NFE2
1.1.4.0	20	BATF
2.3.3.22	127	BCL6
1.2.4.1	1	BHLHE40
6.5.1.0	167	T
1.1.8.1	1	CEBPD
6.1.5.0	1	EBF1
2.1.3.5	65	NR2F2
2.3.3.50	151	CTCF
1.1.8.2	58	DBP
3.3.2.1	295	E2F6
2.3.4.0	253	ZNF507
2.3.1.3	15	EGR2
3.5.2.4	141	EHF
3.5.2.3	145	ELF1
3.5.2.2	346	ETV1
1.2.5.1	255	HIF3A
3.5.2.1	1	FLI1
2.1.1.2	24	ESR1
3.5.2.6	2	ETV6
2.3.4.14	110	PRDM16
1.1.2.1	6	FOSL1
3.3.1.1	1	FOXA1
3.3.1.3	54	FOXC2
3.3.1.4	66	FOXD1
3.3.1.6	6	FOXF2
3.3.1.9	120	FOXI1
3.3.1.10	253	FOXJ3
3.3.1.13	162	FOXM1
3.3.1.15	296	FOXO4
3.3.1.16	32	FOXP2
3.3.1.17	90	FOXQ1
2.2.1.1	2	GATA6
7.2.1.0	107	GCM1
2.3.3.21	2	GFI1
2.3.3.1	184	GLI2
1.2.3.2	4	HAND2
1.2.3.1	54	TAL2
3.1.3.10	59	HESX1
2.3.4.17	15	HIC2
3.1.10.7	69	HMBOX1
2.1.3.2	14	HNF4G
3.4.1.0	60	HSF2
1.2.1.0	67	TCF12
3.1.1.1	269	HOXB1
3.1.1.8	1	HOXA13
3.1.1.6	16	HOXB7
2.3.4.16	50	INSM2
3.5.3.0	1	IRF1
1.1.1.1	340	JUN
2.3.2.1	89	ZBTB37
2.3.1.2	1	KLF4
1.1.3.1	50	MAFA
1.1.3.2	90	MAFF
1.2.6.5	327	MYC
2.3.4.8	359	PATZ1
5.1.1.1	2	MEF2A
3.1.4.2	84	MEIS2
1.2.6.1	1	MITF
1.2.6.6	185	MLXIPL
3.5.1.1	177	CDC5L
1.2.2.1	6	MYOG
2.3.3.0	127	PRDM14
1.2.3.4	319	OLIG2
6.1.3.0	8	NFATC1
6.1.1.1	3	NFKB2
4.2.1.0	47	NFYA
3.1.2.14	278	NKX2-1
3.1.2.15	7	NKX2-2
3.1.2.16	218	NKX3-1
2.1.7.0	350	NR0B1
2.1.2.3	57	NR1D2
2.1.2.7	14	NR1H3
2.1.2.4	262	VDR
2.1.3.4	318	NR2C2
2.1.3.3	51	NR2E1
2.1.4.0	57	NR4A3
2.1.5.0	1	NR5A2
2.1.6.0	59	NR6A1
3.1.9.1	148	ONECUT2
3.1.3.17	3	OTX2
6.3.1.0	7	TP63
3.2.2.2	38	PAX5
3.1.4.4	328	PBX1
3.1.10.1	145	POU1F1
3.1.3.19	4	PITX1
3.1.4.5	342	PKNOX2
2.3.3.25	110	PLAGL2
3.1.10.2	82	POU2F1
3.1.10.3	21	POU3F2
3.1.10.4	195	POU4F2
3.1.10.5	197	POU5F1
2.1.2.5	1	PPARG
2.3.3.12	302	PRDM1
3.1.3.20	184	PROP1
0.0.5.0	239	PURG
2.1.2.1	1	RARB
6.1.1.2	1	RELB
3.3.3.0	99	RFX8
2.1.2.6	2	RORA
6.4.1.0	1	RUNX2
2.1.3.1	252	RXRG
7.1.1.1	197	SMAD3
7.1.1.2	68	SMAD4
3.5.1.6	94	SMARCC2
2.3.3.2	136	SCRT2
4.1.1.6	1	SOX17
4.1.1.2	1	SOX2
4.1.1.3	59	SOX4
4.1.1.5	75	SOX10
2.3.1.1	349	SP2
3.5.2.5	5	SPI1
1.2.6.3	234	SREBF2
5.1.2.0	34	SRF
4.1.1.1	151	SRY
6.2.1.0	2	STAT5B
6.1.4.1	15	RBPJ
6.5.4.0	362	TBX2
4.1.3.0	1	TCF7
3.6.1.0	119	TEAD3
1.2.6.4	112	TFAP4
6.7.2.0	360	TFCP2L1
3.3.2.2	340	TFDP1
3.1.4.6	327	TGIF2LY
2.1.2.2	1	THRB
3.1.2.21	269	TLX2
2.3.3.9	205	YY1
1.2.6.2	141	USF2
1.1.5.0	283	XBP1
2.3.3.8	100	ZBTB7A
2.3.3.11	126	ZBTB26
2.3.4.5	15	HIVEP2
2.3.3.65	143	ZFX
2.3.3.28	37	ZNF143
2.3.3.13	185	ZNF148
2.3.4.2	38	ZNF217
2.3.3.30	249	ZNF350
2.3.3.37	72	ZNF384
2.3.4.12	4	ZNF521
